# Supplementary material for: A General Model of Negative Frequency Dependent Selection Explains Global Patterns of Human ABO Polymorphism
Source: PLoS One. 2015 May 6;10(5):e0125003. doi: 10.1371/journal.pone.0125003 (PMC4422588; doi:10.1371/journal.pone.0125003)
Supplement: S1 File — R script of full model. (TXT) [file pone.0125003.s004.txt]

###Modeling ABO Blood Type Frequencies with Introduction of Parasites###

###Starting Parameters That Can Be Changed###
initial.pfreq<- 0.19
initial.qfreq <- 0.19
initial.rfreq<- 0.62
initial.popsize <-1000
z <- 0
generations <- 100		#Number of gens to cycle through for allele frequencies
runs <-1		#Number of runs to repeat for x generations


########Model########
#Make End Matrices#
lastruns.m<-matrix(0,nrow=3,ncol=1)  #creates matrix for the frequency of each allele at end of each run
lastrunh.m<-matrix(0,nrow=1,ncol=1) #creates matrix for the heterozygosity at end of each run


#Begin For-loop (Generation cycle)#
for(i in 1:runs){
  prange <- initial.pfreq  #sets up range of p values based on initial p frequency, o-initial p
  rrange <- initial.pfreq+initial.qfreq  #sets up range of r values based on initial r frequency, initial r to 1
  
  #Draws random allele type for each member of the population based on the above frequency ranges#
  random.matrix <- matrix(runif(initial.popsize,0,1), nrow= initial.popsize, ncol=1) 
  
  #Assigns each individual an allele type based on their randomly selected number between 0-1#
  allele.m <-matrix(0, nrow=initial.popsize, ncol=1)
  
  for(i in 1:initial.popsize){
    if(random.matrix[i,] > rrange){allele.m[i,]<-"r"}
    else if(random.matrix[i,] >= prange & random.matrix[i,] <= rrange) {allele.m[i,]<- "q"}
    else {allele.m[i,]<-"p"}
  }
  
  #Counts frequency of each allele type for this generation#
  psum<-sum(allele.m=='p')
  qsum<-sum(allele.m=='q')
  rsum<-sum(allele.m=='r')
  occurence <- matrix(c(psum,qsum,rsum), nrow=1, ncol=3)
  
  total.p <- occurence[,1]
  total.q <- occurence[,2]
  total.r <- occurence[,3]
  
  #Calculates current frequency of each allele from the randomly drawn population#
  p.prime <-total.p/initial.popsize
  q.prime <-total.q/initial.popsize
  r.prime <- total.r/initial.popsize
  primes<- c(p.prime, q.prime, r.prime)
  
  #Calculates and stores frequency of each blood type# 
  AA <- p.prime^2
  AB<- 2*p.prime*q.prime
  AO<- 2*p.prime*r.prime
  BB<- q.prime^2
  BO<- 2*q.prime*r.prime
  OO<- r.prime^2
  
  type.freq<- c(AA, AB, AO, BB, BO, OO)
  zfreq<-t(as.data.frame(type.freq,row.names=c("AA","AB","AO","BB","BO","OO")))
  
  #Calculates and stores the fitness of each blood type based on the modifier#
  ##CHANGED Oct 19 2013 to add z
  wAA<- 1-(z*1*AA)-(z*1*AO)
  wAO<- 1-(z*1*AO)-(z*1*AA)
  wBB<- 1-(z*1*BB)-(z*1*BO)
  wBO<- 1-(z*1*BO)-(z*1*BB)
  wAB<- 1-z*AB-z*AA-z*AO-z*BB-z*BO
  wOO<- 1-z*OO
  
  type.fit<- c(wAA, wAB, wAO, wBB, wBO, wOO)
  fitness<- t(as.data.frame(type.fit,row.names=c("wAA","wAB","wAO","wBB","wBO","wOO")))
  
  #Calculates mean fitness#
  wmean<- p.prime^2*(wAA)+2*p.prime*q.prime*(wAB)+q.prime^2*(wBB)+2*p.prime*r.prime*(wAO)+2*q.prime*r.prime*(wBO)+r.prime^2*(wOO)
  
  #Calculates new allele frequencies. If wmean=0 then there is no change#
  if (wmean == 0){
    p2.prime=p.prime
  } else {
    p2.prime<- (p.prime^2*wAA+0.5*2*p.prime*q.prime*wAB+0.5*2*p.prime*r.prime*wAO)/wmean
  }
  if (wmean == 0){
    q2.prime=q.prime
  } else {
    q2.prime<- (q.prime^2*wBB+0.5*2*p.prime*q.prime*wAB+0.5*2*q.prime*r.prime*wBO)/wmean
  }
  if (wmean == 0){
    r2.prime=r.prime
  } else {
    r2.prime<- (r.prime^2*wOO+0.5*2*p.prime*r.prime*wAO+0.5*2*q.prime*r.prime*wBO)/wmean
  }
  
  #Creates matrices that store the frequency of alleles from each generation#
  new.prime<- matrix(c(p2.prime, q2.prime, r2.prime),nrow=3,ncol=1)
  genfreq.m<-matrix(0,nrow=3,ncol=1)
  genfreq.m[,1]<-new.prime
  
  
  for(i in 1:generations){
    prange2 <- p2.prime
    rrange2 <- p2.prime+q2.prime
    
    random2.matrix <- matrix(runif(initial.popsize,0,1), nrow= initial.popsize, ncol=1)
    allele2.m <-matrix(0, nrow=initial.popsize, ncol=1)
    
    for(i in 1:initial.popsize){
      if(random2.matrix[i,] > rrange2){allele2.m[i,]<-"r"}
      else if(random2.matrix[i,] >= prange2 & random2.matrix[i,] <= rrange2) {allele2.m[i,]<- "q"}
      else {allele2.m[i,]<-"p"}
    }
    
    psum<-sum(allele2.m=='p')
    qsum<-sum(allele2.m=='q')
    rsum<-sum(allele2.m=='r')
    occurence <- matrix(c(psum,qsum,rsum), nrow=1, ncol=3)
    
    total.p <- occurence[,1]
    total.q <- occurence[,2]
    total.r <- occurence[,3]
    
    p.prime <-total.p/initial.popsize
    q.prime <-total.q/initial.popsize
    r.prime <- total.r/initial.popsize
    primes<- c(p.prime, q.prime, r.prime)
    AA <- p.prime^2
    AB<- 2*p.prime*q.prime
    AO<- 2*p.prime*r.prime
    BB<- q.prime^2
    BO<- 2*q.prime*r.prime
    OO<- r.prime^2
    
    type.freq<- c(AA, AB, AO, BB, BO, OO)
    zfreq<-t(as.data.frame(type.freq,row.names=c("AA","AB","AO","BB","BO","OO")))
    
    ##CHANGED Oct 19 2013 to add z
    wAA<- 1-(z*1*AA)-(z*1*AO)
    wAO<- 1-(z*1*AO)-(z*1*AA)
    wBB<- 1-(z*1*BB)-(z*1*BO)
    wBO<- 1-(z*1*BO)-(z*1*BB)
    wAB<- 1-z*AB-z*AA-z*AO-z*BB-z*BO
    wOO<- 1-z*OO
    
    type.fit<- c(wAA, wAB, wAO, wBB, wBO, wOO)
    fitness<- t(as.data.frame(type.fit,row.names=c("wAA","wAB","wAO","wBB","wBO","wOO")))
    
    #Reports abs w
    write(type.fit, file="C:/Users/Fernando/Documents/Kemp Lab Documents/ABO Model/absw_0.csv", ncolumns=6, append=TRUE, sep = ",")
    #write(type.freq, file="C:/Users/Fernando/Documents/Kemp Lab Documents/ABO Model/gfreq.csv", ncolumns=6, append=TRUE, sep = ",")
    
    wmean<- p.prime^2*(wAA)+2*p.prime*q.prime*(wAB)+q.prime^2*(wBB)+2*p.prime*r.prime*(wAO)+2*q.prime*r.prime*(wBO)+r.prime^2*(wOO)
    
    if (wmean == 0){
      p2.prime=p.prime
    } else {
      p2.prime<- (p.prime^2*wAA+0.5*2*p.prime*q.prime*wAB+0.5*2*p.prime*r.prime*wAO)/wmean
    }
    if (wmean == 0){
      q2.prime=q.prime
    } else {
      q2.prime<- (q.prime^2*wBB+0.5*2*p.prime*q.prime*wAB+0.5*2*q.prime*r.prime*wBO)/wmean
    }
    if (wmean == 0){
      r2.prime=r.prime
    } else {
      r2.prime<- (r.prime^2*wOO+0.5*2*p.prime*r.prime*wAO+0.5*2*q.prime*r.prime*wBO)/wmean
    }
    new.prime[1,]<-p2.prime
    new.prime[2,]<-q2.prime
    new.prime[3,]<-r2.prime
    genfreq.m<-cbind(genfreq.m,new.prime)
    
    
  }
  #Calculates heterozygosity for each run#
  heteroz.m <- matrix(0,nrow=1,ncol=1)
  hp2<-new.prime[1,]^2
  hq2<-new.prime[2,]^2
  hr2<-new.prime[3,]^2
  h2<-matrix(1-(hp2+hq2+hr2),nrow=1,ncol=1)
  heteroz.m[,1]<-h2
  
  genfreq.m
  k<-length(as.data.frame(genfreq.m))
  lastgen.m<-as.matrix(genfreq.m[,k])
  lastruns.m<-cbind(lastruns.m,lastgen.m)
  
  heteroz.m
  lasth.m<-as.matrix(heteroz.m[,1])
  lastrunh.m<-cbind(lastrunh.m,lasth.m)
}

###Generates Output###
#Matrix counting zero values for each allele#
plot.m<-lastruns.m[,-1] 
pzero<-sum(plot.m[1,]=='0') #counts when p is zero
qzero<-sum(plot.m[2,]=='0')  #counts when q is zero
rzero<-sum(plot.m[3,]=='0')  #counts when r is zero
pone<-sum(plot.m[1,]=='1')  #counts when p is one (q and r are both zero)
qone<-sum(plot.m[2,]=='1')  #counts when q is one (p and r are both zero)
rone<-sum(plot.m[3,]=='1')  #counts when r is one (p and q are both zero)
zeroes<-c(pzero,qzero,rzero) #matrix of zero for later output
fixation<-c(pone,qone,rone) #Allele fixation counts
single.zeroes<-(pzero-rone)+(qzero-rone) #calculates when one allele drops out

#Graph of frequencies over runs
names<-c("a","b","o")
rownames(plot.m)<-names
plot(lastruns.m,type="n",ylim=c(0,1),xlim=c(0,runs),xlab="Simulation Run",ylab="Allele Frequency",main="Frequency of Alleles at the end of Generation Cycle")
points(plot.m[1,],type="l",col="blue")
points(plot.m[2,],type="l",col="red")
points(plot.m[3,],type="l",col="green")
legend("topright",legend=rownames(plot.m),fill=c("blue","red","green"),col=c("blue","red","green"))
mtext("n=5",side=3,adj=1) ##Change this value for each change in pop size

#Print End H
write.table(lastrunh.m,file="C:/Users/Fernando/Documents/Kemp Lab Documents/ABO Model/R Results/lastrunh.csv", sep=",")

#Calculate Variance#
variance<-apply(plot.m,1,var) #Calculates variance of each allele
hvar<-apply(lastrunh.m,1,var) #Calculates variance of heterozygosity

##Calls Output Numbers###
variance
hvar
rowMeans(plot.m)
mean(lastrunh.m)
zeroes
fixation
single.zeroes

##Plots Heterozygosity over course of runs##
hplot.m<-lastrunh.m[,-1] 
plot(hplot.m,type="n",ylim=c(0,1),xlim=c(0,runs),xlab="Simulation Run",ylab=bquote(H[e]),main=bquote(H[e] ~ "at the end of Generation Cycle"))
points(hplot.m,type="l",col="blue")
mtext("n=5",side=3,adj=1) ##Change this value for each change in pop size
